# Supplementary material for: Ensemble Distribution Modeling of the Globally Invasive Asian Cycad Scale, Aulacaspis yasumatsui Takagi, 1977 (Hemiptera: Diaspididae)
Source: Insects. 2025 Sep 30;16(10):1016. doi: 10.3390/insects16101016 (PMC12564919; doi:10.3390/insects16101016)
Supplement: Supplementary file 1 [file insects-16-01016-s001.zip › Table S1 Summary on environmental covariates.xlsx]

## Sheet: Hoja1
Source	Code	Covariate	Covariate abbreviation	Raster resolution (m)	units	Frequency and period sampled
MODIS	MOD11A1.061	Surface land temperature	MODSL	1000	°C	Daily, 2000-03-05 to 2021-10-08
MODIS	MOD13Q1.061	Global NDVI	NVDI	1000	Unitless (0–1)	Daily, 1981-06-24 to 2021-10-07
USGS	GTOPO30	Global Elevation	GLOEL	927.67	m	3 Years, 1996-01-01
Bioclim	bio1	Annual Mean Temperature	AMT	5566	°C ×100	Monthly, 1970 to 2000
Bioclim	bio2	Mean Diurnal Range	MDRM	5566	°C ×100	Monthly, 1970 to 2000
Bioclim	bio3	Isothermality (BIO2/BIO7) ×100	ISOT	5566	Unitless (×100)	Monthly, 1970 to 2000
Bioclim	bio4	Temperature Seasonality (sd ×100)	TS	5566	Unitless (sd ×100)	Monthly, 1970 to 2000
Bioclim	bio5	Max Temp of Warmest Month	MTWM	5566	°C ×100	Monthly, 1970 to 2000
Bioclim	bio6	Min Temp of Coldest Month	MTCM	5566	°C ×100	Monthly, 1970 to 2000
Bioclim	bio7	Temperature Annual Range	TAR	5566	°C ×100	Monthly, 1970 to 2000
Bioclim	bio8	Mean Temp of Wettest Quarter	MTWQ	5566	°C ×100	Monthly, 1970 to 2000
Bioclim	bio9	Mean Temp of Driest Quarter	MTDQ	5566	°C ×100	Monthly, 1970 to 2000
Bioclim	bio10	Mean Temp of Warmest Quarter	MTWAQ	5566	°C ×100	Monthly, 1970 to 2000
Bioclim	bio11	Mean Temp of Coldest Quarter	MTCQ	5566	°C ×100	Monthly, 1970 to 2000
Bioclim	bio12	Annual Precipitation	ANPR	5566	mm	Monthly, 1970 to 2000
Bioclim	bio13	Precipitation of Wettest Month	PWM	5566	mm	Monthly, 1970 to 2000
Bioclim	bio14	Precipitation of Driest Month	PDM	5566	mm	Monthly, 1970 to 2000
Bioclim	bio15	Precipitation Seasonality	PRES	5566	Coefficient of Variation	Monthly, 1970 to 2000
Bioclim	bio16	Precipitation of Wettest Quarter	PWEQ	5566	mm	Monthly, 1970 to 2000
Bioclim	bio17	Precipitation of Driest Quarter	PDQ	5566	mm	Monthly, 1970 to 2000
Bioclim	bio18	Precipitation of Warmest Quarter	PWAQ	5566	mm	Monthly, 1970 to 2000
Bioclim	bio19	Precipitation of Coldest Quarter	PCQ	5566	mm	Monthly, 1970 to 2000
Terraclimate	aet	Actual Evapotranspiration (Derived)	ACEV	4638.3	mm/month	Monthly, 1958-01-01 to 2020-12-01
Terraclimate	def	Climate Water Deficit (Derived)	CLW	4638.3	mm	Monthly, 1958-01-01 to 2020-12-01
Terraclimate	PDSI	Palmer Drought Severity Index	PDSI	4638.3	Unitless	Monthly, 1958-01-01 to 2020-12-01
Terraclimate	pet	Reference Evapotranspiration	REV	4638.3	mm/month	Monthly, 1958-01-01 to 2020-12-01
Terraclimate	ppt	Precipitation Accumulation	PRTA	4638.3	mm	Monthly, 1958-01-01 to 2020-12-01
Terraclimate	q	Runoff (Derived)	RUD	4638.3	mm	Monthly, 1958-01-01 to 2020-12-01
Terraclimate	soil	Soil Moisture (Derived)	SOMOIS	4638.3	mm	Monthly, 1958-01-01 to 2020-12-01
Terraclimate	srad	Downward Surface Shortwave Rad.	DOSR	4638.3	W/m²	Monthly, 1958-01-01 to 2020-12-01
Terraclimate	swe	Snow Water Equivalent (Derived)	SNWE	4638.3	mm	Monthly, 1958-01-01 to 2020-12-01
Terraclimate	tmin	Minimum Temperature	MINT	4638.3	°C	Monthly, 1958-01-01 to 2020-12-01
Terraclimate	tmax	Maximum Temperature	MAXT	4638.3	°C	Monthly, 1958-01-01 to 2020-12-01
Terraclimate	vap	Vapor Pressure	VAPRE	4638.3	kPa	Monthly, 1958-01-01 to 2020-12-01
Terraclimate	vpd	Vapor Pressure Deficit	VAPRED	4638.3	kPa	Monthly, 1958-01-01 to 2020-12-01
Terraclimate	ws	Wind-speed at 10m	WISPEE	4638.3	m/s	Monthly, 1958-01-01 to 2020-12-01
JAXA	Palsar FNF	Forest/Non-Forest	FORE	25	Binary	Annual, 2007-01-01 to 2018-01-01
					(0 = Non-forest, 1 = Forest)
