# Supplementary material for: Ensemble Distribution Modeling of the Globally Invasive Asian Cycad Scale, Aulacaspis yasumatsui Takagi, 1977 (Hemiptera: Diaspididae)
Source: Insects. 2025 Sep 30;16(10):1016. doi: 10.3390/insects16101016 (PMC12564919; doi:10.3390/insects16101016)
Supplement: Supplementary file 1 [file insects-16-01016-s001.zip › Table S2 Ocurrence points.xlsx]

## Sheet: Hoja2
Etiquetas de fila	Cuenta de id
Bahamas	1	0.00819672
Barbados	1
Bulgaria	3
Caiman Islands	3
China	5
Costa Rica	1
Dominican Republic	1
France	1
Hungary	1
Indonesia	5
Ivory Coast	1
Mexico	15	0.122951
Nigeria	8
Panama	3
South Africa	9
Taiwan	10	0.0819672
Thailand	3
Turkey	3
United Kingdom	2
USA	46	0.377049
Total general	122

## Sheet: Table_Ocurrence_Checked
id	Country	Locality	X	Y	Reference
1	Bahamas	Nassau, New Providence, The Bahamas	-77.3943	25.0485	Scott & Smith, 2014
2	Barbados	Tourville Road, Surinam, Bowling Alley Hill, Saint Joseph, BB22069, Barbados	-59.5432	13.1939	van Lenteren et al.2019
3	Caiman Islands	Ritz Carlton, West Bay Road, Whitehall Estate, West Bay, George Town, KY1-1103, Cayman Islands	-81.3807	19.3358	Scott & Smith, 2014
4	Caiman Islands	South Sound Road, Southern Skies, Tropical Gardens, George Town, KY1-1207, Cayman Islands	-81.349	19.2801	Scott & Smith, 2014
5	Caiman Islands	Prospect Drive, Coconut Village, Prospect, Spotts, George Town, KY1-1104, Cayman Islands	-81.3307	19.2862	Scott & Smith, 2014
6	China	Xishuangbanna Tropical Botanical Garden	101.278	21.9208	Xiao, 2019
7	Costa Rica	Carretera Dr. Juan Guillermo Ortiz Guier, Los Olivos, Barrio Pilo, La Fortuna, Cantón San Carlos, Alajuela Province, 21007, Costa Rica	-84.6456	10.4655	Blanco-Metzler and Zunniga, 2013
8	Democratic Republic of the Congo	Mutombo-Mwadi	18.4966	-6.99585	Perez-Gelabert et al 2019
9	USA	Rota Municipality, Northern Mariana Islands, United States	145.248	14.1933	Scott & Smith, 2014
10	Hungary	Kecskem‚t Arboretum	19.6495	46.9263	Kozar et al., 2013
11	Ivory Coast	Diokohou, Gbêkê, Vallée du Bandama, Côte d'Ivoir	-5.34658	7.59382	Germain et.al 2007
12	Mexico	Camino Playa Linda-Barra de Cahuacan, Barra de Cahoacán (Las Gaviotas), Playa Linda, Tapachula, Chiapas, Mexico	-92.3845	14.6806	GonzalesGomez et al, 2016
13	Nigeria	Africa Lane, Moba, Eti Osa, Lagos, 106104, Nigeria	3.47346	6.45642	Dimkpa et al. 2021
14	Nigeria	Yakubu Gowon Stadium (formerly Liberation Stadium), Stadium Road, Port-Harcourt, Obio/Akpor, Rivers, 500211, Nigeria	7.02151	4.82608	Dimkpa et al. 2021
15	Nigeria	Akamkpa, Cross River, Nigeria	8.5744	5.6476	Dimkpa et al. 2021
16	Nigeria	Ikot Ubo, Oruk Anam, Akwa Ibom, Nigeria	7.72884	4.94805	Dimkpa et al. 2021
17	Nigeria	Okuruvu, Ethiope East, Delta, Nigeria	5.91409	5.70157	Dimkpa et al. 2021
18	Nigeria	Yenegoa, Kolokuma/Opokuma, Bayelsa, Nigeria	6.16413	4.95125	Dimkpa et al. 2021
19	Nigeria	Warrake, Owan East, Edo, Nigeria	6.15462	6.96762	Dimkpa et al. 2021
20	Nigeria	Gwarinpa, Municipal Area Council, Federal Capital Territory, 900102, Nigeria	7.39917	9.07666	Dimkpa et al. 2021
21	Panama	Don Lee, Vía Ricardo J. Alfaro, Bethania, Distrito Panamá, Panamá, 1080, Panama	-79.5337	9.0082	CastilloGomez et al, 2021
22	Panama	Costa Bella, Juan Díaz, Distrito Panamá, Panamá,	-79.4637	9.02137	CastilloGomez et al, 2021
23	Panama	Calle Diablo, Ancón, Distrito Panamá, Panamá, C-0843-00793, Panama	-79.5632	8.96183	CastilloGomez et al, 2021
24	South Africa	Gauteng	28.0948	-26.0577	Nesamari et al.2015
25	South Africa	Limpopo	29.4727	-24.0691	Nesamari et al.2015
26	South Africa	KwaZulu-Natal	28.1074	-29.4638	Nesamari et al.2015
27	Turkey	Antalya, Karaalioglu Park	30.7077	36.8903	Ulgenturk, 2015
28	Turkey	Antalya, Yalim Park	30.7427	36.9802	Ulgenturk, 2015
29	China	Kak Tin Village, Sha Tin District, New Territories, Hong Kong, China	114.183	22.3708	Wei et al. 2018
30	Taiwan	Sueiyuan Road Section 1, Fengnian Village, Taitung City, Taitung County, Taiwan Province, 950, Taiwan	121.113	22.7644	Wei et al. 2018
31	Taiwan	Chung Yuan Christian University, 200, Zhongbei Road, Puzhong Village, Zhongli District, Taoyuan City, 32023, Taiwan	121.241	24.9605	Wei et al. 2018
32	Taiwan	Sankwaicuo, Sanmin Village, Zhongli District, Taoyuan City, 32047, Taiwan	121.205	24.9722	Wei et al. 2018
33	Taiwan	National Pingtung University of Science and Technology, 1, Xuefu Road, Dabu, Laobi Village, Neipu, Pingtung County, Taiwan Province, 91201, Taiwan	120.61	22.6444	Wei et al. 2018
34	Taiwan	Chaosheng East Road, Neizhuang, Guanghua Village, Chaozhou, Pingtung County, Taiwan Province, 920, Taiwan	120.549	22.552	Wei et al. 2018
35	Taiwan	Wuquan Road, Helong Village, West District, Taichung, 403, Taiwan	120.674	24.1477	Wei et al. 2018
36	Taiwan	Zhengsheng Village, Da'an District, Chezeng, Taipei, 10696, Taiwa	121.555	25.0389	Wei et al. 2018
37	Taiwan	Kenting NP Visitor Center, Kenting Road, Pingtung County, Taiwan Province, 946, Taiwan	120.78	21.9483	Wei et al. 2018
38	Taiwan	Minzu Village, Taitung City, Taitung County, Taiwan Province, 950, Taiwan	121.144	22.7613	Wei et al. 2018
39	Taiwan	Zhupu North Road, Beimen Village, Kinmen, Fukien Province, 89347, Taiwan	118.317	24.4342	Wei et al. 2018
40	Indonesia	Manado, North Sulawesi, 95113, Indonesia	124.842	1.47483	Wei et al. 2018
41	Indonesia	Masjid Kifayatul Abidin, Jalan Astrid, Bogor, West Java, 16127, Indonesia	106.8	-6.59763	Wei et al. 2018
42	Indonesia	Oinlasi, Timor Tengah Selatan, East Nusa Tenggara, Indonesia	124.331	-9.86279	Wei et al. 2018
43	Indonesia	Boto, Klaten, Central Java, 57473, Indonesia	110.712	-7.61453	Wei et al. 2018
44	Indonesia	Bali, Indonesia	115.092	-8.34054	Wei et al. 2018
45	Bulgaria	Aphrodite Gardens, 9, kv. Kamelia, Nesebar, Burgas, Bulgaria	27.701	42.6845	Wei et al. 2018
46	Bulgaria	Tsarevo, Burgas, 8260, Bulgaria	27.8454	42.16	Wei et al. 2018
47	Bulgaria	Aheloy, Pomorie, Burgas, 8217, Bulgaria	27.647	42.6443	Wei et al. 2018
48	Turkey	Etiler Mahallesi, Antalya, Muratpaşa, Antalya, Mediterranean Region, 07310, Turkey	30.7133	36.8969	Wei et al. 2018
49	France	Rue du Pré Vulin, Les Platières, La Genête, Polliat, Bourg-en-Bresse, Ain, Auvergne-Rhône-Alpes, Metropolitan France, 01310, France	5.13077	46.2476	Wei et al. 2018
50	United Kingdom	Christ's College (University of Cambridge), Saint Andrew's Street, Petersfield, Cambridge, Cambridgeshire, East of England, England, CB2 3BU, United Kingdom	0.121819	52.2053	Wei et al. 2018
51	United Kingdom	Grayburn Lane, Beverley, East Riding of Yorkshire, Yorkshire and the Humber, England, HU17 8JR, United Kingdom	-0.43441	53.8416	Wei et al. 2018
52	USA	Southeast 12th Terrace, Miami, Miami-Dade County, Florida, 33131, United States	-80.1918	25.7617	Wei et al. 2018
53	USA	East 39th Street, Hialeah, Miami-Dade County, Florida, 33013, United States	-80.2781	25.8576	Wei et al. 2018
54	USA	Goodwill, Star Rush Drive, Viera, Brevard County, Florida, 32940, United States	-80.7214	28.2639	Wei et al. 2018
55	USA	Sunrise, Broward County, Florida, 33351, United States	-80.3659	26.1901	Wei et al. 2018
56	USA	Gray Mare Way, Saddle Trail Park of Wellington, Wellington, Palm Beach County, Florida, 33414, United States	-80.2767	26.6515	Wei et al. 2018
57	USA	Shehan Visitors Center, Old Cutler Trail, Coral Gables, Kendall, Miami-Dade County, Florida, 33124-6310, United States	-80.2743	25.6794	Wei et al. 2018
58	USA	Southwest 70th Avenue, Pinecrest, Miami-Dade County, Florida, 33156, United State	-80.309	25.6631	Wei et al. 2018
59	USA	Fred C. Elliot Building, 401, South Monroe Street, Tallahassee, Leon County, Florida, 32301, United States	-84.2807	30.4383	Wei et al. 2018
60	USA	Martin County, Florida, United States	-80.7976	26.969	Wei et al. 2018
61	USA	Northeast 18th Street, City of Gainesville Municipal Boundaries, Alachua County, Florida, 32641, United States	-82.3018	29.6581	Wei et al. 2018
62	USA	Collier County, Florida, United States	-81.4279	26.0701	Wei et al. 2018
63	USA	Intramural Softball Field, University Boulevard North, Floral Bluff, Jacksonville, Duval County, Florida, 32211, United StateS	-81.6035	30.3501	Wei et al. 2018
64	USA	1900, US 29, Escambia County, Florida, 32533, United States	-87.3414	30.639	Wei et al. 2018
65	USA	Chicken Farm Road, Bunnell, Flagler County, Florida, 32110, United States	-81.2519	29.4087	Wei et al. 2018
66	USA	South Live Oak Street, Hendry County, Florida, United States	-81.0755	26.6105	Wei et al. 2018
67	USA	Mango Cross Court, Mango Hills, Hillsborough County, Florida, 33584, United States	-82.3018	27.9904	Wei et al. 2018
68	USA	Northeast 10th Avenue, Cape Coral, Lee County, Florida, 33909, United States	-81.9535	26.6631	Wei et al. 2018
69	USA	Testreana Church, Miccosukee Road, Tallahassee, Leon County, Florida, 32308-5791, United States	-84.1857	30.4907	Wei et al. 2018
70	USA	State Road 64 E, Lakewood Ranch, Manatee County, Florida, 34202, United States	-82.3452	27.4799	Wei et al. 2018
71	USA	Miami-Dade County, Florida, United States	-80.6327	25.5517	Wei et al. 2018
72	USA	Range Rd 213, Okaloosa County, Florida, United States	-86.6611	30.5774	Wei et al. 2018
73	USA	Alturas Babson Park Cutoff Road, Polk County, Florida, 33830, United States	-81.6912	27.8618	Wei et al. 2018
74	USA	Santa Rosa County, Florida, United States	-86.9824	30.7691	Wei et al. 2018
75	USA	Shiney Town, Sarasota County, Florida, United States	-82.3452	27.1996	Wei et al. 2018
76	USA	Black Hammock CDP, Seminole County, Florida, United State	-81.2078	28.7132	Wei et al. 2018
77	USA	Old Cutler Road, Palmetto Bay, Miami-Dade County, Florida, 33157, United States	-80.3103	25.613	Wei et al. 2018
78	USA	Avocado Lane, Weslaco, Hidalgo County, Texas, 78579, United States	-97.9583	26.1247	Wei et al. 2018
79	USA	Merrick Road, Town of Hempstead, Nassau County, New York, 11566, United States	-73.5594	40.6546	Wei et al. 2018
80	USA	Red Hill Avenue, Tustin, Orange County, California, 92780, United States	-117.831	33.7175	Wei et al. 2018
81	USA	Cypher Drive, Suwanee, Gwinnett County, Georgia, 30024, United States	-84.0713	34.0515	Wei et al. 2018
82	USA	Plantation Road, Mililani, Honolulu County, Hawaii, 96789, United States	-158	21.4389	Wei et al. 2018
83	USA	Hawaiʻi County, Hawaii, United States	-155.666	19.5429	Wei et al. 2018
84	USA	Kauaʻi County, Hawaii, United States	-159.526	22.0964	Wei et al. 2018
85	USA	Omaopio Road, Omaopio, Kula, Maui County, Hawaii, 96790, United States	-156.332	20.7984	Wei et al. 2018
86	USA	University Terrace, Baton Rouge, East Baton Rouge Parish, Louisiana, 70803, United States	-91.18	30.4133	Wei et al. 2018
87	USA	East 11th Street, Brownsville, Cameron County, Texas, 78520, United States	-97.4975	25.9018	Wei et al. 2018
88	USA	North 3rd Street, Harlingen, Cameron County, Texas, 78550, United States	-97.6961	26.1907	Wei et al. 2018
89	USA	Business, Bryan's Addition Colonia, McAllen, Hidalgo County, Texas, 78501, United States	-98.23	26.2035	Wei et al. 2018
90	USA	East Mesquite Street, South Padre Island, Cameron County, Texas, 78597, United States	-97.1681	26.1119	Wei et al. 2018
91	USA	Allen Parkway, Houston, Harris County, Texas, United States	-95.3698	29.7605	Wei et al. 2018
92	USA	North Capisallo Colonia, Mercedes, Hidalgo County, Texas, 78570, United States	-97.8878	26.163	Wei et al. 2018
93	USA	Route 3A, Dededo, Guam, United States	144.858	13.6453	Wei et al. 2018
94	USA	Tulip Court, Tamuning, Guam, 96912, United States	144.814	13.5175	Wei et al. 2018
95	USA	Garden Villa Hotel, S 38, Tamuning, Guam, 96913, United States	144.799	13.5041	Wei et al. 2018
96	USA	Beach Access Parking, Route 3A, Dededo, Guam, United States	144.86	13.6538	Wei et al. 2018
97	Mexico	Road to Quintana Roo, Quintana Roo, Jiquipilas, Chiapas, Mexico	-93.58	16.62	Wei et al. 2018
98	Mexico	Cintalapa, Chiapas, Mexico	-93.98	16.4	Wei et al. 2018
99	Mexico	Arriaga, Chiapas, 30450, Mexico	-93.98	16.37	Wei et al. 2018
100	Mexico	El Zapote, Las Pimientas, Ocozocoautla de Espinosa, Chiapas, Mexico	-93.45	16.93	Wei et al. 2018
101	Mexico	San Fernando, Chiapas, Mexico	-93.23	16.94	Wei et al. 2018
102	Mexico	San Fernando, Chiapas, Mexico	-93.25	16.94	Wei et al. 2018
103	Mexico	San Fernando, Chiapas, Mexico	-93.27	16.96	Wei et al. 2018
104	Mexico	Achocoatlán, Molango, Molango de Escamilla, Hidalgo, Mexico	-98.73	20.73	Wei et al. 2018
105	Mexico	Ixtlahuaco, Lolotla, Hidalgo, Mexico	-98.67	20.97	Wei et al. 2018
106	Mexico	Terrero, Huautla, Hidalgo, Mexico	-98.21	21.04	Wei et al. 2018
107	Mexico	Los Manantiales, San Bartolo Tutotepec, Hidalgo, Mexico	-98.21	20.41	Wei et al. 2018
108	Mexico	Zoyapilca - Rancho Nuevo - Límite Estados, Jalpan de Serra, Querétaro, Mexico	-99.21	21.48	Wei et al. 2018
109	Mexico	San Ciro de Acosta, San Luis Potosi, Mexico	-99.78	21.62	Wei et al. 2018
110	Mexico	Jalcomulco, Veracruz, Mexico	-96.78	19.39	Wei et al. 2018
111	South Africa	Durban, eThekwini Metropolitan Municipality, KwaZulu-Natal, 4091, South Africa	30.958	-29.8478	Wei et al. 2018
112	South Africa	Pretoria, City of Tshwane Metropolitan Municipality, Gauteng, 0083, South Africa	28.2293	-25.7478	Wei et al. 2018
113	South Africa	Ba-Phalaborwa Local Municipality, Distrito Municipal de Mopani, Limpopo, 1389, South Africa	31.1409	-23.9424	Wei et al. 2018
114	South Africa	Annecke Street, Greater Tzaneen Ward 15, Tzaneen, Greater Tzaneen Local Municipality, Distrito Municipal de Mopani, Limpopo, 0850, South Africa	30.1358	-23.832	Wei et al. 2018
115	South Africa	KwaMbonambi, Mbonambi Ward 2, uMfolozi Local Municipality, King Cetswayo District Municipality, KwaZulu-Natal, South Africa	32.0866	-28.6037	Wei et al. 2018
116	South Africa	Harcombe Road, Warner Beach, eThekwini Ward 97, eThekwini Metropolitan Municipality, KwaZulu-Natal, 4126, South Africa	30.8628	-30.0824	Wei et al. 2018
117	Thailand	Siam Square One, Siam Square Soi 9, Pathum Wan Subdistrict, Pathum Wan District, Bangkok, 10330, Thailand	100.534	13.7449	Wei et al. 2018
118	Thailand	Ban Nong Samong, Nakhon Ratchasima Province, Thailand	101.977	14.4908	Wei et al. 2018
119	Thailand	Nakhon Sawan, Bang Mafo, Nakhon Sawan Province, 60000, Thailand	100.114	15.6906	Wei et al. 2018
120	China	Tai Ping Koon Restaurant, Beijing Road, Beijing, Yuexiu District, Guangzhou City, Guangdong Province, 510030, China	113.263	23.1291	Wei et al. 2018
121	China	Liantang Sub-district, Luohu District, Guangdong Province, 518000, China	114.171	22.5758	Wei et al. 2018
122	China	Gangkou Community, Sanbu Subdistrict, Kaiping, Jiangmen, Guangdong Province, 529300, China	112.698	22.3764	Wei et al. 2018

## Sheet: Hoja1
Country
Bahamas
Barbados
Caiman Islands
China
Costa Rica
Democratic Republic of the Congo
USA
Hungary
Ivory Coast
Mexico
Nigeria
Panama
South Africa
Turkey
Taiwan
Indonesia
Bulgaria
France
United Kingdom
Thailand
